# Supplementary material for: Linking Household and Service Provisioning Assessments to Estimate a Metric of Effective Health Coverage: A Metric for Monitoring Universal Health Coverage
Source: Int J Environ Res Public Health. 2025 Apr 3;22(4):561. doi: 10.3390/ijerph22040561 (PMC12027280; doi:10.3390/ijerph22040561)
Supplement: Supplementary file 1 [file ijerph-22-00561-s001.zip]

Archive with 1 entries (1 files):
- ijerph-3494069-supplementary.pdf
